# Supplementary material for: Finite-Aperture Limits for Yaw Estimation in Confocal Non-Line-of-Sight Imaging
Source: J Imaging. 2026 Jun 2;12(6):248. doi: 10.3390/jimaging12060248 (PMC13300989; doi:10.3390/jimaging12060248)
Supplement: Supplementary file 1 [file jimaging-12-00248-s001.zip]

Archive with 1 entries (1 files):
- jimaging-4282053-Supplementary materials-2.0 .pdf
